# Supplementary material for: Functional characterization of soybean strigolactone biosynthesis and signaling genes in Arabidopsis MAX mutants and GmMAX3 in soybean nodulation
Source: BMC Plant Biol. 2017 Dec 21;17:259. doi: 10.1186/s12870-017-1182-4 (PMC5740752; doi:10.1186/s12870-017-1182-4)
Supplement: Supplementary file 8 — Transcriptomic expression of different genes in GmMAX3b-OE and GmMAX3b-KD hairy roots. (XLS 89 kb) [file 12870_2017_1182_MOESM8_ESM.xls]

## Sheet: SL genes
	Control	GmMAX3b-OE	GmMAX3b-KD
GLYMA17G35360 GmD14a	20.752	36.4813	2.33829	probable strigolactone esterase DAD2
GLYMA0092S00240 GmD14b	39.5364	44.6863	2.82887	probable strigolactone esterase DAD2
GLYMA02G16170 GmD27a	1.15066	1.5135	0.116297	beta-carotene isomerase D27
GLYMA10G03631 GmD27b	0	0	0	beta-carotene isomerase D27
GLYMA13G10340 GmD27c	9.38452	1.04384	0.0950359	beta-carotene isomerase D27, chloroplastic-like
GLYMA01G14266 GmMAX3a	0.479064	0.698267	0.0612083	carotenoid cleavage dioxygenase 7
GLYMA11G16370 GmMAX3b	0.0475787	42.3765	0.120963	carotenoid cleavage dioxygenase 7
GLYMA04G08910 GmMAX4a	0	0	0.56144	carotenoid cleavage dioxygenase 8 homolog B
GLYMA06G09000 GmMAX4b	10.0221	5.05409	0.728249	carotenoid cleavage dioxygenase
GLYMA04G05510 GmMAX1a	6.65955	1.3669	4.50132	cytochrome P450 711A1-like
GLYMA06G05520 GmMAX1b	0.366629	0.326474	0.86574	cytochrome P450 711A1-like
GLYMA17G34530 GmMAX1c	27.2639	9.28395	0.510045	cytochrome P450 711A1-like
GLYMA12G15360 GmMAX2a	21.0027	11.3747	11.6222	F-box protein MAX2-like
GLYMA06G43000 GmMAX2b	8.32459	7.88298	14.8464	F-box protein MAX2-like
GLYMA11G35410 GmD53a	3.53793	4.03055	7.70669
GLYMA18G06990 GmD53b	0.617341	0.547153	1.75629
GLYMA04G07420 GmPDR1a	0.0193351	0.949456	0.144702	pleiotropic drug resistance protein 1-like
GLYMA06G07540 GmPDR1b	0.510272	1.1798	0.187599	pleiotropic drug resistance protein 1-like
GLYMA15G01490 GmPDR1c	2.16615	6.91678	2.10202	pleiotropic drug resistance protein 1-like
GLYMA13G43870 GmPDR1d	139.661	101.836	219.137	pleiotropic drug resistance protein 1-like
GLYMA03G32520 GmPDR1e	3.1957	10.6017	10.2784	PDR-like ABC-transporter

## Sheet: Nodulation genes
	Control	GmMAX3b-OE	GmMAX3b-KD
GLYMA12G28860 GmDMI1α	2.88952	4.25872	2.40876	probable ion channel SYM8
GLYMA16G00500 GmDMI1β	2.62188	2.16654	2.52794	probable ion channel SYM8
GLYMA01G02451 GmDMI2α	24.4788	26.5335	31.555	nodulation receptor kinase-like
GLYMA09G33510 GmDMI2β	20.8259	22.8538	29.9799	nodulation receptor kinase-like
GLYMA15G35070 GmDMI13α	18.2217	15.1619	16.6751	calcium and calcium/calmodulin-dependent serine/threonine-protein kinase
GLYMA08G24361 GmDMI13β	12.669	15.1684	11.1063	calcium and calcium/calmodulin-dependent serine/threonine-protein kinase
GLYMA02G43860 GmNFR1α	0.200152	0.223833	0.578355	chitin elicitor receptor kinase 1-like
GLYMA14G05060 GmNFR1β	0	0	0.0929362	chitin elicitor receptor kinase 1-like
GLYMA01G38560 GmNFR5α	0.0347	0.0515342	0
GLYMA11G06740 GmNFR5β	0.258279	0.693583	0.759045	protein LYK5
GLYMA04G00210 GmNINα	0.0296987	0	1.95728	protein NLP2-like
GLYMA02G48080 GmNINβ	0	0	2.77067	protein NLP2-like
GLYMA16G01020 GmNSP1α	1.87115	3.45763	3.61925	nodulation-signaling pathway 1 protein-like
GLYMA07G04430 GmNSP1β	6.48228	9.54571	2.28468	nodulation-signaling pathway 1 protein-like
GLYMA06G11610 GmNSP2α	0	0	0.977479	nodulation-signaling pathway 2 protein-like
GLYMA04G43090 GmNSP2β	0.0994845	0.392064	0.582749	nodulation-signaling pathway 2 protein

## Sheet: TAA1-YUC genes
	Control	GmMAX3b-OE	GmMAX3b-KD
GLYMA17G09401 GmTAA1	0.167485	0.188417	0	tryptophan aminotransferase-related protein 2
GLYMA05G02521 GmTAA1	0.0569789	0.448838	0.767541	tryptophan aminotransferase-related protein 2-like
GLYMA06G18880 GmTAA1	0	0.143926	0.230685	tryptophan aminotransferase-related protein 2-like
GLYMA05G02521 GmTAA1	0.0569789	0.448838	0.767541	tryptophan aminotransferase-related protein 2-like
GLYMA04G36040 GmTAA1	0	0.0733435	0.081088	tryptophan aminotransferase-related protein 2-like
GLYMA02G04270 GmTAA1	0	0.0761126	0.264537	L-tryptophan--pyruvate aminotransferase 1-like
GLYMA04G36040 GmTAA1	0	0.0733435	0.081088	tryptophan aminotransferase-related protein 2-like
GLYMA07G34190 GmPIN1	0.648983	1.38197	1.49992	auxin efflux carrier component 3-like
GLYMA03G28130 GmPIN1	0.760643	3.80096	3.83343	auxin efflux carrier component 1-like
GLYMA20G01760 GmPIN1	0.180793	0.374976	1.5366	auxin efflux carrier component 3-like
GLYMA17G06460 GmPIN1	0.31501	0.962434	0.452354	auxin efflux carrier protein 4
GLYMA13G00390 GmPIN1	1.01753	1.88429	1.60702	auxin efflux carrier protein 3
GLYMA08G05900 GmPIN1	0.969034	2.3028	1.98769	auxin efflux carrier component 1-like
GLYMA09G20580 GmPIN1	0.514962	2.16609	2.44149	auxin efflux carrier component 3-like
GLYMA05G35430 GmYUC3a	0.11334	0.191371	0	indole-3-pyruvate monooxygenase YUCCA2-like
GLYMA08G04310 GmYUC3b	0.0635061	0	0.155416	indole-3-pyruvate monooxygenase YUCCA2-like
GLYMA07G09500 GmYUC4a	0	0.33612	1.42539	indole-3-pyruvate monooxygenase YUCCA2-like
GLYMA09G32320 GmYUC4b	0.0478063	0.0538119	0.650026	indole-3-pyruvate monooxygenase YUCCA2-like
GLYMA04G08440 GmYUC5a	0.556245	0.918933	1.92029	indole-3-pyruvate monooxygenase YUCCA6-like
GLYMA06G08560 GmYUC5b	0.422724	0.304133	1.13881	indole-3-pyruvate monooxygenase YUCCA6-like
GLYMA14G20670 GmYUC6a	0.326961	0.446868	0.144891	indole-3-pyruvate monooxygenase YUCCA6-like
GLYMA17G25630 GmYUC6b	0	0	0.0594364	indole-3-pyruvate monooxygenase YUCCA6-like
GLYMA10G25760 GmYUC7a	0	0	0.136319	probable indole-3-pyruvate monooxygenase YUCCA3
GLYMA20G20180 GmYUC7b	0	0	0.0702744	probable indole-3-pyruvate monooxygenase YUCCA7
GLYMA03G32670 GmYUC8a	0	1.00129	0.523674	probable indole-3-pyruvate monooxygenase YUCCA5
GLYMA19G35420 GmYUC8b	0.411638	0.65928	0.548796	probable indole-3-pyruvate monooxygenase YUCCA5
GLYMA10G04760 GmYUC9a	0.17838	0.601482	0	probable indole-3-pyruvate monooxygenase YUCCA5
GLYMA13G19100 GmYUC9b	0.422131	0.406017	0.634121	probable indole-3-pyruvate monooxygenase YUCCA5
GLYMA03G36720 GmYUC12a	4.1853	5.86906	0.880334
GLYMA19G39370 GmYUC12b	90.3786	44.8368	55.9409	flavin-containing monooxygenase YUCCA10-like

## Sheet: ABA synthesis and signaling
	id	Control	GmMAX3b-OE	GmMAX3b-KD	Gene_Des_NCBI
Allene oxide synthases	GLYMA04G03740	1.89181	22.201	21.3097	allene oxide synthase-like
	GLYMA14G08560	99.3201	642.77	4.00313	allene oxide synthase
	GLYMA17G36530	240.26	1166.08	29.8104	allene oxide synthase
	GLYMA07G21100	705.645	1490.64	12.5217	allene oxide synthase, chloroplastic-like
	GLYMA14G08560	99.3201	642.77	4.00313	allene oxide synthase
Jasmonate O-methyltransferase-like	GLYMA09G38930	184.452	15.8578	14.9351	jasmonate O-methyltransferase-like
	GLYMA18G47370	12.2968	186.065	24.4319	jasmonate O-methyltransferase-like
COl1	GLYMA11G34940	912.799	516.965	25.1561	coronatine-insensitive 1
Abscisic acid 8'-hydroxylase 4	GLYMA17G36070	17.9722	19.0294	0.203339	abscisic acid 8'-hydroxylase 4
	GLYMA09G35250	19.864	239.982	15.0919	abscisic acid 8'-hydroxylase 1
Abscisate b-glucosyltransferase	GLYMA07G33880	94.5905	168.093	3.51974	abscisate beta-glucosyltransferase-like
	GLYMA02G11610	374.578	405.96	35.6888	abscisate beta-glucosyltransferase-like
	GLYMA02G11630	628.081	317.156	9.07898	abscisate beta-glucosyltransferase-like
Abscisic acid receptor PYR1	GLYMA09G33700	68.1052	157.521	7.21138	abscisic acid receptor PYR1
	GLYMA07G06270	473.899	275.926	81.1588	abscisic acid receptor PYL9-like
	GLYMA07G19120	1763.17	733.689	324.191	abscisic acid receptor PYL4-like
	GLYMA18G43676	558.084	282.269	66.9522	abscisic acid receptor PYL4-like
	GLYMA11G35670	314.986	186.065	71.3601	abscisic acid receptor PYL4-like
	GLYMA14G06100	282.826	180.779	120.539	abscisic acid receptor PYL4-like
	GLYMA01G31320	603.488	365.787	66.0828	abscisic acid receptor PYL4-like
	GLYMA02G42990	1830.33	634.313	149.878	abscisic acid receptor PYL4-like
Abscisic-aldehyde oxidase	GLYMA02G44000	333.905	146.949	1.96851	abscisic-aldehyde oxidase
	GLYMA14G04950	524.032	592.025	12.3107	abscisic-aldehyde oxidase-like
	GLYMA02G43993	75.6724	68.7172	0.511352	abscisic-aldehyde oxidase-like
IAA-amido synthetase GH3-	GLYMA03G41700	939.284	320.328	8.92261	probable indole-3-acetic acid-amido synthetase GH3.5
	GLYMA19G44310	662.134	440.848	2.86894	probable indole-3-acetic acid-amido synthetase GH3.5
Auxin-responsive protein SAUR	GLYMA04G37480	0.945905	10.5719	13.2279	auxin-responsive protein SAUR71-like
	GLYMA03G35500	3.78362	47.5735	3.31859	auxin-responsive protein SAUR23-like
	GLYMA01G33420	23.6476	374.245	7.55843	auxin-responsive protein SAUR36-like
	GLYMA15G41130	37.8362	180.779	14.5726	auxin-responsive protein SAUR71-like
	GLYMA08G17880	124.859	178.665	16.1883	auxin-responsive protein SAUR71-like
	GLYMA11G10260	3.78362	4.22875	0.193589	auxin-responsive protein SAUR66-like
	GLYMA08G03220	20.8099	16.915	2.25637	auxin-responsive protein SAUR64-like
	GLYMA09G08490	37.8362	46.5163	4.31735	auxin-responsive protein SAUR72-like
	GLYMA08G00640	179.722	145.892	18.0587	auxin-responsive protein SAUR32-like
	GLYMA19G38140	2.83772	11.6291	0.112317	auxin-responsive protein SAUR23-like
	GLYMA18G53900	2546.38	726.288	63.262	auxin-responsive protein SAUR41-like
	GLYMA08G47580	15.1345	26.4297	0.545504	auxin-responsive protein SAUR71-like

## Sheet: DDE1 JMT
	id	Control	GmMAX3b-OE	GmMAX3b-KD	Gene_Des_NCBI
	GLYMA04G03740	1.89181	22.201	21.3097	allene oxide synthase-like
	GLYMA14G08560	99.3201	642.77	4.00313	allene oxide synthase
	GLYMA17G36530	240.26	1166.08	29.8104	allene oxide synthase
	GLYMA07G21100	705.645	1490.64	12.5217	allene oxide synthase, chloroplastic-like
	GLYMA14G08560	99.3201	642.77	4.00313	allene oxide synthase
	GLYMA09G38930	184.452	15.8578	14.9351	jasmonate O-methyltransferase-like
	GLYMA18G47370	12.2968	186.065	24.4319	jasmonate O-methyltransferase-like
	GLYMA11G34940	912.799	516.965	25.1561	coronatine-insensitive 1
	GLYMA13G16940	395.388	1250.65	17.1899	12-oxophytodienoate reductase 3
	GLYMA17G05780	261.07	226.238	2.97527	12-oxophytodienoate reductase 3-like
	GLYMA13G16950	29.3231	232.581	48.1559	-
	GLYMA17G05770	2.83772	177.608	7.2028	12-oxophytodienoate reductase 3-like
	GLYMA11G00980	14.1886	2.11438	0.090541	putative 12-oxophytodienoate reductase 11
	GLYMA19G09320	573.219	1119.56	34.1254	12-oxophytodienoate reductase 2-like
	GLYMA01G44600	722.672	1803.56	23.5229	12-oxophytodienoate reductase 2
	GLYMA06G01950	19.864	27.4869	0	putative 12-oxophytodienoate reductase 11
	GLYMA14G39790	3.78362	1.05719	0.244956	putative 12-oxophytodienoate reductase 11
	GLYMA15G35410	74.7265	56.031	5.83775	putative 12-oxophytodienoate reductase 11-like
	GLYMA13G25570	39.728	93.0326	7.47146	putative 12-oxophytodienoate reductase 11-like
	GLYMA18G47370	12.2968	186.065	24.4319	jasmonate O-methyltransferase-like
	GLYMA09G38930	184.452	15.8578	14.9351	jasmonate O-methyltransferase-like

## Sheet: Carotenoid pathwy
	id	Control	GmMAX3b-OE	GmMAX3b-KD	Gene_Des_NCBI
	GLYMA16G29790	10.405	257.954	8.58024	beta-carotene 3-hydroxylase 1, chloroplastic-like
	GLYMA20G30230	6.62134	10.5719	0.508383	beta-carotene 3-hydroxylase, chloroplastic-like
	GLYMA10G30220	449.305	246.325	5.87593	zeta-carotene desaturase, chloroplastic/chromoplastic
	GLYMA20G37170	476.736	256.897	2.33207	zeta-carotene desaturase, chloroplastic/chromoplastic
	GLYMA13G21110	279.988	138.492	3.36095	carotene epsilon-monooxygenase, chloroplastic-like
	GLYMA10G07210	266.745	163.864	3.58309	carotene epsilon-monooxygenase, chloroplastic
	GLYMA11G36810	313.095	190.294	4.26586	phytoene dehydrogenase, chloroplastic/chromoplastic
	GLYMA18G00720	175.938	91.9754	2.93163	phytoene desaturase
	GLYMA07G40340	194.856	37.0016	0.352487	prolycopene isomerase, chloroplastic
	GLYMA02G34060	157.02	88.8038	2.10538	prolycopene isomerase, chloroplastic-like
	GLYMA10G10990	143.778	123.691	2.6247	prolycopene isomerase, chloroplastic-like
	GLYMA11G21180	46.3494	6.34313	0	xanthoxin dehydrogenase-like
	GLYMA15G18810	7.56724	1.05719	0.058122	lycopene epsilon cyclase, chloroplastic-like
	GLYMA09G07590	18.9181	1.05719	0.063388	lycopene epsilon cyclase, chloroplastic
	GLYMA03G41420	305.527	75.0604	0.852686	violaxanthin de-epoxidase, chloroplastic-like
	GLYMA19G44010	140.94	42.2875	0.18578	violaxanthin de-epoxidase, chloroplastic-like
	GLYMA03G28470	50.133	39.116	0.798642	lycopene beta cyclase, chloroplastic-like
	GLYMA19G31220	88.9151	51.8022	2.43026	lycopene beta cyclase, chloroplastic-like
	GLYMA11G05960	186.343	138.492	0.371435	zeaxanthin epoxidase, chloroplastic-like
	GLYMA17G20020	522.14	106.776	0.205934	zeaxanthin epoxidase
	GLYMA09G00260	199.586	141.663	6.18155	zeaxanthin epoxidase, chloroplastic-like

## Sheet: GH3
	id	Control	GmMAX3b-OE	GmMAX3b-KD	Gene_Des_NCBI
	GLYMA01G39780	0.945905	11.6291	1.29395	probable indole-3-acetic acid-amido synthetase GH3.1
	GLYMA02G13910	7.56724	266.411	18.6771	probable indole-3-acetic acid-amido synthetase GH3.1
	GLYMA02G17360	6.62134	1.05719	0	putative indole-3-acetic acid-amido synthetase GH3.9
	GLYMA03G30590	161.75	115.234	32.9425	probable indole-3-acetic acid-amido synthetase GH3.6
	GLYMA03G41700	939.284	320.328	8.92261	probable indole-3-acetic acid-amido synthetase GH3.5

## Sheet: Gibberellin
	id	Control	GmMAX3b-OE	GmMAX3b-KD	Gene_Des_NCBI
	gibberellin 2-beta-dioxygenase 2-like
	GLYMA17G04150	3.78362	41.2303	5.04621	gibberellin 2-beta-dioxygenase 2-like
	GLYMA13G33300	6.62134	25.3725	5.78578	gibberellin 2-beta-dioxygenase 1-like
	GLYMA13G33290	51.0789	85.6323	8.44697	gibberellin 2-beta-dioxygenase 1-like
	GLYMA02G01330	12.2968	33.83	10.5611	gibberellin 2-beta-dioxygenase 2-like
	GLYMA15G10070	22.7017	148.006	17.5927	gibberellin 2-beta-dioxygenase-like
	GLYMA18G06870	109.725	43.3447	0.202415	gibberellin 2-beta-dioxygenase 8
	GLYMA07G36450	143.778	107.833	3.06573	gibberellin 2-beta-dioxygenase 2-like
	GLYMA11G11160	4.72953	4.22875	0.120172	gibberellin 2-beta-dioxygenase 8-like
	GLYMA13G28970	97.4282	251.611	31.8593	gibberellin 2-beta-dioxygenase-like
	GLYMA11G27360	62.4297	102.547	1.92654	gibberellin 2-beta-dioxygenase 8-like
	gibberellin 20 oxidase 1-D-like
	GLYMA02G15380	528.761	213.552	0.854603	gibberellin 20 oxidase 1-like
	GLYMA02G15370	3130	1132.25	6.55176	gibberellin 20 oxidase 1-like
	GLYMA07G33070	127.697	56.031	1.55972	gibberellin 20 oxidase 1-like
	GLYMA02G15400	266.745	144.835	2.79764	gibberellin 20 oxidase 1
	GLYMA02G15390	44.4575	15.8578	0.161796	gibberellin 20 oxidase 1-like
	GLYMA20G29210	0.945905	0	0.169339	gibberellin 20 oxidase 2-like
